# Supplementary material for: Brown Adipose Tissue Activation by Cold Treatment Ameliorates Polycystic Ovary Syndrome in Rat
Source: Front Endocrinol (Lausanne). 2021 Oct 14;12:744628. doi: 10.3389/fendo.2021.744628 (PMC8552032; doi:10.3389/fendo.2021.744628)
Supplement: Supplementary file 1 [file Table_1.xlsx]

## Sheet: FIG1 B
		CON				DHEA				DHEA+COLD
UCP1 protein level		262519	282819	283480	213188	66076	113738	78540	67609	162323	217663	207493	229889
HSP90 protein level		153021	152565	180749	168165	186302	165911	177402	198091	190516	168918	166205	166141
UCP1 protein level/HSP90 protein level		1.71557	1.85376	1.56836	1.26773	0.354671	0.685536	0.442723	0.341303	0.852018	1.28857	1.24842	1.3837

## Sheet: FIG1 C
			BW
con	1-1	8495	230
con	1-2	8496	221
con	1-3	8497	280
con	1-4	8498	262
con	1-5	8499	222
con	2-1	5683	247
con	2-2	5684	290
con	2-3	5685	256
con	2-4	5686	250
con	2-5	5687	254
dhea	1-1	8893	275
dhea	1-2	8472	282
dhea	1-3	8473	251
dhea	1-4	8895	281
dhea	1-5	8741	308
dhea	2-1	8422	250
dhea	2-2	8414	270
dhea	2-3	8491	256
dhea	2-4	8485	270
dhea	2-5	8492	254
cold	1-1	8487	246
cold	1-2	8894	251
cold	1-3	8413	241
cold	1-4	8474	233
cold	2-1	8417	238
cold	2-2	8486	252
cold	2-3	8420	252
cold	2-4	8493	294
cold	3-1	8896	275
cold	3-2	8891	244
cold	3-3	8423	265
cold	3-4	8489	281
		CON	251.2
		DHEA	269.7
		COLD	256
			LIVER
		CON	10.048
		DHEA	12
		D+C	12.365
		CON vs DHEA	0.0116455
		DHEA vs COLD	0.570953
		CON stdev	0.421207
		DHEA stdev	0.521329
		COLD stdev	0.312122
			BAT
		CON	0.26944
		DHEA	0.25085
		D+C	0.2925
		CON vs DHEA	0.414737
		DHEA vs COLD	0.12065
		CON stdev	0.0192391
		DHEA stdev	0.0104261
		COLD stdev	0.0228921
			OVARY
		CON	0.12852
		DHEA	0.10846
		D+C	0.121483
		CON vs DHEA	0.0526799
		DHEA vs COLD	0.0846991
		CON stdev	0.00875687
		DHEA stdev	0.00281784
		COLD stdev	0.00641688

## Sheet: FIG1 D
			BAT
con	1-1	8495	0.2178
con	1-2	8496	0.1676
con	1-3	8497	0.3508
con	1-4	8498	0.2362
con	1-5	8499	0.3006
con	2-1	5683	0.2198
con	2-2	5684	0.3144
con	2-3	5685	0.353
con	2-4	5686	0.26
con	2-5	5687	0.2742
dhea	1-1	8893	0.2368
dhea	1-2	8472	0.331
dhea	1-3	8473	0.2306
dhea	1-4	8895	0.2407
dhea	1-5	8741	0.2667
dhea	2-1	8422	0.2751
dhea	2-2	8414	0.2497
dhea	2-3	8491	0.2033
dhea	2-4	8485	0.2284
dhea	2-5	8492	0.2462
cold	1-1	8487	0.3003
cold	1-2	8894	0.1607
cold	1-3	8413	0.3448
cold	1-4	8474	0.271
cold	2-1	8417	0.3788
cold	2-2	8486	0.2644
cold	2-3	8420	0.2834
cold	2-4	8493	0.3823
cold	3-1	8896	0.2982
cold	3-2	8891	0.3343
cold	3-3	8423	0.1318
cold	3-4	8489	0.36
		CON	0.26944
		DHEA	0.25085
		COLD	0.2925

## Sheet: FIG1 E
			iWAT
con	1-1	8495	1.3678
con	1-2	8496	1.0103
con	1-3	8497	2.0173
con	1-4	8498	1.9681
con	1-5	8499	1.5172
con	2-1	5683	1.4828
con	2-2	5684
con	2-3	5685	2.429
con	2-4	5686	1.9268
con	2-5	5687	2.2736
dhea	1-1	8893	1.878
dhea	1-2	8472	0.9915
dhea	1-3	8473	1.5007
dhea	1-4	8895	1.8639
dhea	1-5	8741	1.161
dhea	2-1	8422	1.514
dhea	2-2	8414	1.584
dhea	2-3	8491	2.0498
dhea	2-4	8485	1.7439
dhea	2-5	8492	1.2086
cold	1-1	8487	0.8427
cold	1-2	8894	0.711
cold	1-3	8413	0.856
cold	1-4	8474	0.6313
cold	2-1	8417	1.2651
cold	2-2	8486	1.1203
cold	2-3	8420	0.9266
cold	2-4	8493	1.097
cold	3-1	8896
cold	3-2	8891	1.0786
cold	3-3	8423	1.4208
cold	3-4	8489	1.9955
		CON	1.77699
		DHEA	1.54954
		COLD	1.0859

## Sheet: FIG1 F
			oWAT
con	1-1	8495	1.4446
con	1-2	8496	0.7986
con	1-3	8497	2.9542
con	1-4	8498	2.4462
con	1-5	8499
con	2-1	5683	1.2645
con	2-2	5684
con	2-3	5685	1.8852
con	2-4	5686	2.0383
con	2-5	5687	1.1604
dhea	1-1	8893	1.8968
dhea	1-2	8472	1.6121
dhea	1-3	8473	2.1689
dhea	1-4	8895	1.9304
dhea	1-5	8741	1.6649
dhea	2-1	8422	0.9645
dhea	2-2	8414	1.8744
dhea	2-3	8491	1.5118
dhea	2-4	8485	1.1503
dhea	2-5	8492	0.8889
cold	1-1	8487	0.6313
cold	1-2	8894	0.9151
cold	1-3	8413	1.1189
cold	1-4	8474	0.7909
cold	2-1	8417	0.8266
cold	2-2	8486	0.7826
cold	2-3	8420	0.4909
cold	2-4	8493	0.8365
cold	3-1	8896	0.6472
cold	3-2	8891	1.0834
cold	3-3	8423	0.8267
cold	3-4	8489	1.34
		CON	1.749
		DHEA	1.5663
		COLD	0.857508

## Sheet: FIG2 A
			Day 1	Day 2	Day 3	Day 4	Day 5	Day 6	Day 7	Day 8
con	CON	8495	0	1	2	3	0	1	2	3
con	CON	8496	3	0	1	2	3	0	1	2
con	CON	8497	3	0	1	2	3	0	1	2
con	CON	8498	1	2	3	0	1	2	3	0
con	CON	8499	0	1	2	3	0	1	2	3
con	CON	5683	3	0	1	2	3	0	1	2
con	CON	5684	2	3	0	1	2	3	0	1
con	CON	5685	1	2	3	0	1	2	3	0
con	CON	5686	0	1	2	3	0	1	2	3
con	CON	5687	2	3	0	1	2	3	0	1
dhea	DHEA	8893	1	2	3	0	1	1	2	3
dhea	DHEA	8472	1	1	1	1	1	2	2	3
dhea	DHEA	8473	1	2	2	1	1	1	2	0
dhea	DHEA	8895	2	3	0	1	1	2	3	0
dhea	DHEA	8741	1	1	1	2	1	1	1	1
dhea	DHEA	8422	1	1	2	0	0	1	1	1
dhea	DHEA	8414	2	1	2	1	2	3	3	0
dhea	DHEA	8491	1	1	2	3	0	1	1	1
dhea	DHEA	8485	0	1	1	1	1	1	2	1
dhea	DHEA	8492	0	1	1	1	1	1	2	3
cold	COLD	8487	0	1	1	2	3	0	1	1
cold	COLD	8894	3	0	1	1	1	2	3	0
cold	COLD	8413	0	1	2	3	0	1	2	3
cold	COLD	8474	3	0	1	1	2	3	0	1
cold	COLD	8417	1	2	3	0	1	1	2	3
cold	COLD	8486	3	0	0	2	2	2	2	3
cold	COLD	8420	2	3	0	1	1	1	1	1
cold	COLD	8493	1	2	3	0	1	2	3	0
cold	COLD	8896	3	0	2	3	0	1	1	2
cold	COLD	8891	2	3	0	1	1	2	3	0
cold	COLD	8423	3	0	1	1	2	3	0	1
cold	COLD	8489	3	0	1	2	3	0	0	1
	1	Diestrus
	2	Proestrus
	3	Estrus
	0	Metaestrus

## Sheet: FIG2 B
	Testosterone
CON	0.781755
	0.718662
	1.09164
	1.5596
	1.39607
	1.22691
	1.33224
	0.797389
DHEA	1.50267
	2.46164
	1.44062
	1.85583
	1.55131
	2.13743
	3.08249
COLD	0.907135
	1.45584
	1.16591
	1.07526
	0.916203
	1.27177
	1.36727
	1.69061
CON	1.11303
DHEA	2.00457
COLD	1.23125

## Sheet: FIG2 C
	Estradiol
CON	47.4782
	45.4164
	11.7707
	84.947
	10.3295
	26.8859
	74.3921
	44.0318
DHEA	12.4904
	32.3619
	21.1678
	9.06476
	0.289117
	24.8426
	11.9507
COLD	73.1794
	118.779
	24.4729
	111.326
	11.2306
	42.9734
	62.1949
	62.1949
CON	43.1564
DHEA	16.0239
COLD	63.2938

## Sheet: FIG 2D
	Testosterone/Estradiol		The normalized Testosterone/Estradiol
CON	0.0164656	CON	0.365702
	0.0158238		0.351449
	0.0927425		2.05982
	0.0183596		0.407769
	0.135154		3.00177
	0.0456339		1.01353
	0.0179083		0.397745
	0.0181094		0.402212
DHEA	0.120306	DHEA	2.67201
	0.0760661		1.68944
	0.0680572		1.51156
	0.20473		4.54706
	0.0860387		1.91093
	0.257935		5.72875
COLD	0.012396	COLD	0.275317
	0.0122568		0.272224
	0.047641		1.05811
	0.00965868		0.21452
	0.0815809		1.81192
	0.0295942		0.657291
	0.0219836		0.488258
	0.0271824		0.603724
	0.0450246		1
	0.882686		3.00996
	0.0302867		0.67267

## Sheet: FIG2 E
	LH
CON	1.26481
	1.12255
	2.2183
	2.49042
	1.57566
	1.64662
	2.2183
	0.743282
DHEA	1.63629
	3.93452
	1.71007
	4.12807
	1.46122
	3.06908
	3.96151
COLD	1.28079
	2.09442
	1.83307
	1.48901
	1.09467
	2.36526
	1.51734
	1.48901
CON	1.66
DHEA	2.84296
COLD	1.64545

[truncated: 7 more sheets: FIG2 F, FIG 3 B, FIG3 C, FIG3 D, FIG3 E, FIG3 F, FIG3 G]
